# Supplementary material for: Age, experience, social goals, and engagement with research scientists may promote innovation in ecological restoration
Source: PLoS One. 2023 Apr 25;18(4):e0274153. doi: 10.1371/journal.pone.0274153 (PMC10128931; doi:10.1371/journal.pone.0274153)
Supplement: S1 Data — (XLSX) [file pone.0274153.s001.xlsx]

## Sheet: Hypothesis Testing
response_id	yrs_exp	co_empl_no	co_ecolwk_perc	co_projperyear_ave	pers_minrisks	pers_avoidrisk	pers_notworthrisk	co_socialgoals	info_profconf	info_academic	info_colleagues	info_online	info_practjournals	info_acadjour	info_indusblogs	info_privtrain	engage_ressc	engage_helpful	engage_cuttingedge	engage_realistic	engage_spoton	engage_valuable	proj_lgth	proj_budget	proj_relativesize	proj_relativecomplexity	proj_otherbus	proj_collab_workedwell	proj_collab_wtdiff	proj_collab_effcomm	proj_collab_toes	proj_obj_allowqualityrest	proj_obj_realistic	proj_uncer_nature	proj_uncer_climate	proj_uncer_coexp	proj_uncer_methods	proj_uncer_disagree	proj_uncer_poli	proj_newtech	proj_unprovmeth	proj_Obj	proj_completed	proj_onsched	proj_onbudget	proj_accomgoals	proj_metmilest	pers_proj_satis	age
ResponseId	Years of Experience	Company Size FTE	% Co work Ecol. Restoration	Mean # projects per year	Risk 1	Risk 2	Risk 3	Social Goals	Conferences	Academic Talks	Talk to Colleagues	Online trainings	Practitioner Journals	Academic Journals	Industry Blogs	Private Trainings	Research Scientists	Helpful	Cutting Edge	Realistic	Spot On	Valuable	Length in years	Project Size $	Relative Size	Project Complexity	# other businesses involved	Worked well together	Worked through differences	Effective communication	Step on toes (reverse)	Allowed High Quality	Realistic	Vagaries of Nature	Climate uncert	Company experience	Methods & protocols	Disagreements with stakeholders	External Politics	Innov 1	Innov 2	Innov 3	1= yes 2 = not completed	On time	on Budget	Met design goals	Met milestones as planned	Personal Satisfaction	6 categories--see survey
R_08tThcj9K1zgBpv	5	6	50	4	3	2	4	2	2	2	4	3	4	3	6	3	1	NA	NA	NA	NA	NA	0	1000	1	1	NA	3	3	3	3	3	4	2	1	2	2	1	1	1	1	3	1	5	5	5	5	4	1
R_0DGJwyHX5Dy1wVb	9	3	40	12	1	1	1	4	4	4	6	5	4	5	6	2	3	5	5	4	4	5	0	30000	2	3	2	5	5	5	4	4	4	3	4	3	2	2	2	5	5	5	1	5	5	5	5	5	2
R_0NkdC6HrGxotbjj	21	3	50	12	4	3	4	2	4	4	6	2	5	4	5	1	2	4	4	4	3	4	NA	70000	NA	2	NA	NA	NA	NA	NA	3	4	2	1	1	1	1	1	4	2	2	2	NA	NA	NA	NA	5	4
R_10AB9hlT21AZDiM	9	10	25	3	4	4	3	2	4	4	6	1	5	5	6	2	2	4	3	4	3	4	NA	NA	NA	NA	NA	NA	NA	NA	NA	NA	NA	NA	NA	NA	NA	NA	NA	NA	NA	NA	NA	NA	NA	NA	NA	NA	NA
R_10NsM1KkecmE22D	11	20	100	50	4	3	4	3	4	3	6	1	2	2	2	2	3	4	4	4	4	4	NA	NA	NA	NA	NA	NA	NA	NA	NA	NA	NA	NA	NA	NA	NA	NA	NA	NA	NA	NA	NA	NA	NA	NA	NA	NA	2
R_10rxuP1LqSLKkj8	19	3	75	5	4	3	2	3	5	2	6	6	5	4	3	2	2	4	3	3	3	4	4	NA	2	3	3	5	5	5	1	4	4	2	1	4	4	1	1	5	3	3	2	NA	NA	NA	NA	4	3
R_11dYrhgAdDFyYfn	9	50	NA	4	2	2	2	4	4	4	6	4	1	4	6	4	3	4	3	3	3	4	NA	NA	2	3	4	4	4	4	2	3	4	2	2	3	3	4	3	4	3	3	2	NA	NA	NA	NA	4	2
R_1CmwglAY2mjgcjl	26	24	5	1	3	2	2	2	4	3	6	4	2	2	6	2	1	NA	NA	NA	NA	NA	1	NA	1	2	4	5	4	4	2	4	4	2	1	1	2	1	1	2	2	3	1	5	5	5	4	4	5
R_1d4tXbuCVY8KOzA	40	1	75	60	1	1	1	4	2	2	6	1	6	6	1	1	1	NA	NA	NA	NA	NA	NA	NA	NA	NA	NA	3	3	3	5	NA	NA	4	3	4	4	3	1	3	2	NA	3	NA	NA	NA	NA	3	5
R_1eFdtIR8kvN58m5	25	100	NA	2	3	3	3	3	2	4	6	4	2	2	2	2	2	4	NA	4	3	4	6	NA	3	3	5	4	4	4	2	5	5	3	2	2	2	2	2	5	2	4	1	4	4	5	5	5	4
R_1eQahueYSXfoiYe	36	124	40	3	2	2	2	3	4	2	6	4	6	6	5	2	2	3	3	2	3	4	1	42000	2	2	3	5	5	5	1	4	4	4	4	2	2	2	2	4	3	3	1	4	4	3	4	5	5
R_1FOKK1J56fTJIKy	39	132	55	42	2	3	3	3	5	5	6	5	6	6	4	3	4	4	3	4	3	4	NA	5000000	3	3	4	4	4	4	3	5	5	2	1	3	3	2	3	5	4	5	1	5	5	5	5	5	5
R_1Kf2s54a52uhWi6	20	7	NA	NA	NA	NA	NA	NA	NA	NA	NA	NA	NA	NA	NA	NA	NA	NA	NA	NA	NA	NA	NA	NA	NA	NA	NA	NA	NA	NA	NA	NA	NA	NA	NA	NA	NA	NA	NA	NA	NA	NA	NA	NA	NA	NA	NA	NA	NA
R_1mmcHKaslNnZjkE	22	20	NA	4	3	2	3	2	4	3	6	5	6	4	5	3	2	3	3	4	3	5	1	NA	2	2	6	5	5	5	1	4	4	3	3	2	1	2	1	2	2	4	1	5	5	5	5	4	3
R_1mxA70OiIu8f72J	5	45	NA	2	4	2	2	1	4	2	5	3	2	2	2	2	2	5	3	4	3	5	5	NA	3	2	7	4	4	3	3	4	NA	3	3	2	2	2	2	4	4	4	2	NA	NA	NA	NA	4	3
R_1n6DuS5lu9PrsZ2	8	40	25	20	1	1	1	4	4	4	6	4	5	5	2	1	4	5	5	5	5	5	2	500000	3	2	NA	NA	NA	NA	NA	5	4	4	NA	2	2	1	3	4	4	5	1	4	5	5	5	4	3
R_1o73oV4LZM9y0ke	3	NA	NA	NA	NA	NA	NA	NA	NA	NA	NA	NA	NA	NA	NA	NA	NA	NA	NA	NA	NA	NA	NA	NA	NA	NA	NA	NA	NA	NA	NA	NA	NA	NA	NA	NA	NA	NA	NA	NA	NA	NA	NA	NA	NA	NA	NA	NA	NA
R_1oGwlQEBYbVRq6N	11	1	0	1	3	3	4	1	2	3	6	6	6	6	5	NA	1	NA	NA	NA	NA	NA	NA	NA	NA	NA	NA	NA	NA	NA	NA	NA	NA	NA	NA	NA	NA	NA	NA	NA	NA	NA	NA	NA	NA	NA	NA	NA	5
R_1OK9gXeDad1foWS	30	5	50	3	2	2	3	1	4	5	6	6	6	6	2	1	2	3	2	1	2	3	2	250000	2	2	5	5	5	5	1	4	4	3	1	1	NA	1	4	4	2	3	2	NA	NA	NA	NA	5	4
R_1oos8nX7wKmvF2V	17	15	1	1	3	2	2	4	3	4	6	5	6	1	6	4	1	NA	NA	NA	NA	NA	2	778000	3	2	3	4	4	4	1	5	5	3	2	2	2	2	2	2	2	3	2	NA	NA	NA	NA	4	5
R_1P5KtHrDOeEMhmc	17	2	100	4	2	3	3	3	2	3	6	3	5	3	6	2	1	NA	NA	NA	NA	NA	NA	NA	NA	NA	NA	NA	NA	NA	NA	NA	NA	NA	NA	NA	NA	NA	NA	NA	NA	NA	NA	NA	NA	NA	NA	NA	3
R_1pyBoj4T65EMgug	18	30	10	3	2	2	4	3	5	2	5	6	5	6	4	4	2	4	3	2	3	4	10	550000	3	3	7	4	4	4	2	4	4	4	3	3	3	4	3	3	3	4	2	NA	NA	NA	NA	4	2
R_1pzjhIUIs0ahbVZ	16	14	NA	NA	NA	NA	NA	NA	NA	NA	NA	NA	NA	NA	NA	NA	NA	NA	NA	NA	NA	NA	NA	NA	NA	NA	NA	NA	NA	NA	NA	NA	NA	NA	NA	NA	NA	NA	NA	NA	NA	NA	NA	NA	NA	NA	NA	NA	NA
R_1QF42MzjNKXUI6y	20	1	NA	5	3	3	3	3	4	4	6	6	6	6	6	4	3	3	2	NA	3	4	NA	NA	1	2	4	5	3	5	1	4	4	2	2	1	1	1	1	1	1	1	2	NA	NA	NA	NA	4	4
R_1rHy8kPRAvWRqAb	10	30	75	10	4	3	3	1	2	4	6	4	5	5	4	1	2	2	3	2	2	3	NA	NA	NA	NA	NA	NA	NA	NA	NA	NA	NA	NA	NA	NA	NA	NA	NA	NA	NA	NA	NA	NA	NA	NA	NA	NA	NA
R_21FmNYjJ9IRlQiy	8	40	90	5	4	1	2	3	6	5	6	5	5	4	4	4	4	4	5	2	3	5	5	1000000	3	3	20	5	4	5	1	5	4	4	3	1	2	2	4	4	4	4	2	NA	NA	NA	NA	5	2
R_22POVmKXFFzJjGt	38	55	35	50	2	2	2	4	3	1	6	1	6	6	6	2	4	5	5	5	5	5	NA	NA	3	3	50	4	4	3	2	4	4	2	3	2	3	3	4	5	4	5	2	NA	NA	NA	NA	5	4
R_22VA1lDDrLkyf	9	4	50	20	2	2	2	3	4	6	6	6	6	6	6	6	2	4	3	4	3	4	12	NA	3	3	7	3	3	3	3	4	4	3	NA	2	3	3	2	4	3	3	2	NA	NA	NA	NA	4	2
R_25Hs25kvCTPdJxg	8	NA	NA	30	4	2	2	2	3	2	6	4	5	5	6	1	2	4	2	4	2	4	4	462000	3	3	2	5	5	5	2	4	4	4	2	1	2	1	1	4	2	3	2	NA	NA	NA	NA	4	2
R_25SWQcVq2OE1wce	6	13	15	2	4	2	5	4	4	3	6	4	3	1	6	1	2	3	5	2	2	4	NA	500000	3	3	5	4	4	2	4	3	4	4	1	1	3	4	4	4	2	4	2	NA	NA	NA	NA	4	3
R_269Irye4nhS5B6J	4	35	100	NA	3	1	2	2	4	2	5	5	4	4	4	1	1	NA	NA	NA	NA	NA	NA	NA	NA	NA	NA	NA	NA	NA	NA	NA	NA	NA	NA	NA	NA	NA	NA	NA	NA	NA	NA	NA	NA	NA	NA	NA	NA
R_26lEQnYYgnimqLD	15	3	NA	NA	NA	NA	NA	NA	NA	NA	NA	NA	NA	NA	NA	NA	NA	NA	NA	NA	NA	NA	NA	NA	NA	NA	NA	NA	NA	NA	NA	NA	NA	NA	NA	NA	NA	NA	NA	NA	NA	NA	NA	NA	NA	NA	NA	NA	NA
R_2BzmnwZZpNwwkLu	15	14	40	3	2	2	2	2	4	4	6	5	6	6	5	2	2	4	3	2	2	4	2	75000	1	2	3	4	4	4	1	4	4	3	3	1	1	2	2	2	2	2	2	NA	NA	NA	NA	5	2
R_2CPtZguqRtyDfP8	16	1	75	3	4	3	2	2	4	5	6	6	6	6	6	2	2	5	4	4	3	5	3	35000	3	3	6	4	4	2	5	NA	NA	1	3	2	4	1	3	2	2	NA	3	NA	NA	NA	NA	2	3
R_2fjTNTu7JjtxGZk	33	25	100	25	3	3	2	3	4	4	6	5	6	5	4	4	3	5	4	4	4	4	4	350000	3	3	5	4	4	5	1	4	4	4	1	1	4	1	1	4	2	3	2	NA	NA	NA	NA	5	4
R_2QoG9q9GD4cqGVc	NA	NA	NA	NA	NA	NA	NA	NA	NA	NA	NA	NA	NA	NA	NA	NA	NA	NA	NA	NA	NA	NA	NA	NA	NA	NA	NA	NA	NA	NA	NA	NA	NA	NA	NA	NA	NA	NA	NA	NA	NA	NA	NA	NA	NA	NA	NA	NA	NA
R_2QYj1OjjQyTPNP9	22	18	40	6	3	2	3	2	4	1	6	6	3	5	1	2	1	NA	NA	NA	NA	NA	NA	NA	NA	NA	3	5	4	5	1	4	5	2	1	1	2	1	1	3	3	3	2	NA	NA	NA	NA	5	3
R_2R1BSk9lyZvRPYS	1	5	95	20	4	2	2	4	4	4	6	6	1	1	6	1	2	4	4	4	4	4	1	NA	3	2	3	5	5	5	1	5	5	4	2	2	1	1	1	4	2	3	2	NA	NA	NA	NA	5	1
R_2rorMOTy83QMExb	27	70	90	20	3	2	2	3	5	2	6	5	5	6	4	2	3	4	2	3	3	4	2	400000	2	2	5	4	4	4	2	4	4	3	3	2	2	2	2	5	5	2	1	4	4	4	4	4	3
R_2sQPbGhNy06kx9U	18	65	100	30	3	1	4	4	6	2	6	2	5	3	2	4	2	3	2	2	3	4	0	150000	1	2	4	5	5	5	2	5	5	3	1	1	2	2	NA	5	5	4	1	5	5	5	5	5	3
R_2uD7UBSnukoisTS	12	4	NA	NA	NA	NA	NA	NA	NA	NA	NA	NA	NA	NA	NA	NA	NA	NA	NA	NA	NA	NA	NA	NA	NA	NA	NA	NA	NA	NA	NA	NA	NA	NA	NA	NA	NA	NA	NA	NA	NA	NA	NA	NA	NA	NA	NA	NA	NA
R_2uIgVGzeociPS44	24	1	100	5	3	3	3	4	2	2	6	4	6	6	6	1	1	NA	NA	NA	NA	NA	NA	260000	3	3	NA	3	3	3	3	5	5	1	1	1	1	1	1	3	3	3	2	NA	NA	NA	NA	5	4
R_2VBZgnI7f1OawV1	10	5	NA	NA	NA	NA	NA	NA	NA	NA	NA	NA	NA	NA	NA	NA	NA	NA	NA	NA	NA	NA	NA	NA	NA	NA	NA	NA	NA	NA	NA	NA	NA	NA	NA	NA	NA	NA	NA	NA	NA	NA	NA	NA	NA	NA	NA	NA	NA
R_2vcfgxyIggHOfMW	30	2	70	6	1	1	2	4	5	5	6	6	5	4	5	1	3	5	3	2	3	5	0	3500	2	2	2	5	5	5	2	5	5	2	2	2	2	1	1	4	2	4	1	5	5	5	5	5	5
R_2X1AidVaT0K8bND	22	70	80	100	2	1	2	3	5	4	6	4	3	3	1	1	3	5	5	5	3	5	NA	20000	NA	2	NA	NA	NA	NA	NA	5	NA	2	1	1	1	1	1	NA	NA	3	2	NA	NA	NA	NA	3	4
R_2zUWnWxnxpyihHm	35	2	30	4	3	2	2	3	4	3	6	5	6	5	6	3	2	3	3	3	3	NA	5	20000	NA	2	5	4	4	4	2	4	4	3	2	2	2	2	2	4	2	3	2	NA	NA	NA	NA	5	5
R_2zwfuSfNsvVCffL	44	1	100	4	1	1	1	2	2	2	6	4	6	6	1	1	4	5	5	4	4	5	NA	NA	3	3	3	4	4	4	2	5	5	2	3	1	1	2	2	5	5	5	3	NA	NA	NA	NA	5	5
R_2zwlCdeZc9AKMno	13	1	80	8	4	1	2	2	3	5	6	6	6	6	3	2	3	5	5	5	5	5	NA	100000	3	3	6	5	5	5	1	5	5	4	3	2	2	2	1	3	4	4	2	NA	NA	NA	NA	5	3
R_30dTBciHEQ4ho6L	30	1	50	3	2	1	1	4	4	5	6	6	4	6	2	1	4	5	5	5	5	5	NA	26000	3	2	7	5	3	5	1	5	5	4	NA	1	1	1	2	5	5	5	1	2	2	5	2	5	4
R_3EMPSdVsGLtcxys	30	20	100	5	4	2	3	3	5	5	6	6	6	6	5	5	3	4	4	4	3	5	NA	NA	2	2	6	5	5	5	2	5	5	2	1	1	1	3	4	4	3	4	2	NA	NA	NA	NA	4	4
R_3Es3HxdMoPBRj3H	25	3	50	5	2	2	2	3	4	3	6	3	6	6	6	1	2	4	4	4	4	4	NA	NA	NA	NA	NA	NA	NA	NA	NA	NA	NA	NA	NA	NA	NA	NA	NA	NA	NA	NA	NA	NA	NA	NA	NA	NA	NA
R_3F23T7M48XD0m	30	1	95	2	3	2	2	2	4	2	6	1	4	2	4	1	2	4	2	3	2	4	16	100	2	3	5	4	4	4	2	4	3	3	2	2	4	3	2	4	4	3	2	NA	NA	NA	NA	4	5
R_3g270vzofhs0e69	2	8	20	5	2	2	2	3	6	6	6	6	5	6	6	3	3	4	3	4	4	4	0	15000	2	2	5	4	4	4	2	3	4	3	2	2	2	4	3	2	2	3	1	4	4	4	4	5	1
R_3G2QKugANnrNijU	5	6	100	3	4	3	2	3	4	3	6	5	4	4	4	4	3	4	3	4	4	5	NA	2000000	3	3	NA	4	4	3	2	4	4	3	3	1	2	3	3	3	2	2	2	NA	NA	NA	NA	4	1
R_3HA03pcC9WG0bmL	2	1	NA	NA	NA	NA	NA	NA	NA	NA	NA	NA	NA	NA	NA	NA	NA	NA	NA	NA	NA	NA	NA	NA	NA	NA	NA	NA	NA	NA	NA	NA	NA	NA	NA	NA	NA	NA	NA	NA	NA	NA	NA	NA	NA	NA	NA	NA	NA
R_3HH8lqWRyzTaR3i	22	60	20	8	3	2	2	4	5	2	6	2	4	4	2	1	3	5	5	4	4	4	5	1000000	3	2	5	4	4	4	2	5	5	3	4	2	3	2	2	5	4	4	2	NA	NA	NA	NA	4	4
R_3hmyROPZAVHI4nL	19	21	100	3	3	2	4	2	5	3	6	6	6	6	6	2	3	5	3	3	3	4	0	NA	2	3	2	4	4	4	2	4	4	4	3	2	3	4	4	3	2	3	1	4	3	4	4	4	3
R_3iBTIOzk9MaWhUF	NA	30	100	75	4	2	4	2	5	4	6	4	5	4	2	2	2	4	3	4	3	3	1	NA	3	3	5	4	4	4	2	5	5	3	3	2	2	3	3	4	2	5	1	4	4	4	4	5	2
R_3im3vDA0A3PQrE3	7	8	99	100	4	2	4	2	5	6	6	1	5	4	4	4	2	5	3	3	3	5	1	30000	3	2	5	4	3	3	1	5	5	NA	3	1	2	1	1	2	1	3	2	NA	NA	NA	NA	4	1
R_3k4XBflliBbccqz	30	2	100	2	3	2	2	4	4	5	6	6	6	6	5	4	4	5	2	3	3	4	4	300000	2	2	4	4	5	4	2	5	5	4	4	1	2	1	2	5	2	5	2	NA	NA	NA	NA	4	4
R_3lLnheZo4yo2nzE	NA	NA	NA	NA	NA	NA	NA	NA	NA	NA	NA	NA	NA	NA	NA	NA	NA	NA	NA	NA	NA	NA	NA	NA	NA	NA	NA	NA	NA	NA	NA	NA	NA	NA	NA	NA	NA	NA	NA	NA	NA	NA	NA	NA	NA	NA	NA	NA	NA
R_3n1MwbUgiaRfJ1R	NA	NA	NA	NA	NA	NA	NA	NA	NA	NA	NA	NA	NA	NA	NA	NA	NA	NA	NA	NA	NA	NA	NA	NA	NA	NA	NA	NA	NA	NA	NA	NA	NA	NA	NA	NA	NA	NA	NA	NA	NA	NA	NA	NA	NA	NA	NA	NA	NA
R_3OlF02x3Syx7wkd	20	5	100	10	3	3	3	4	4	4	6	1	2	2	6	2	3	5	4	4	4	5	2	NA	2	2	9	5	5	5	1	5	5	3	2	1	1	1	2	3	3	3	2	NA	NA	NA	NA	3	3
R_3oMBVl14uWx5DTF	27	NA	NA	3	3	2	3	3	3	2	5	2	2	2	1	1	1	NA	NA	NA	NA	NA	NA	NA	NA	NA	NA	NA	NA	NA	NA	NA	NA	NA	NA	NA	NA	NA	NA	NA	NA	NA	NA	NA	NA	NA	NA	NA	NA
R_3qalSUGT6J2Wiw3	17	30	80	20	4	2	3	3	4	3	6	6	6	6	5	3	2	4	3	3	3	4	5	500000	3	3	5	4	4	4	2	3	2	4	3	1	2	3	3	3	3	1	2	NA	NA	NA	NA	5	2
R_3qP9nuTGPy3DoqY	35	2	30	1	1	1	1	3	6	6	6	6	6	6	6	1	4	5	5	5	5	5	NA	150000	1	3	6	4	4	4	1	5	5	3	3	2	2	2	2	5	2	5	2	NA	NA	NA	NA	5	4
R_3qs48W8s51Xf5Dm	46	46	30	45	2	2	3	3	5	3	6	4	6	6	4	2	3	4	5	4	4	5	4	260000	2	2	2	5	NA	4	2	4	4	3	2	2	2	1	2	3	3	2	1	5	4	4	4	5	5
R_3Rke9eEX5mSMCIm	10	1	20	3	5	5	5	1	2	1	6	6	2	2	6	1	1	NA	NA	NA	NA	NA	3	NA	2	2	2	1	4	4	2	5	5	3	NA	2	2	1	1	2	2	3	1	5	5	5	5	5	3
R_4NQxyktHf4zkaZj	3	5	100	6	2	2	3	3	4	4	6	6	4	2	5	4	2	3	2	3	3	3	1	NA	3	2	5	3	4	4	4	4	3	4	2	3	3	2	2	4	2	4	2	NA	NA	NA	NA	4	2
R_5btWMsZr9xeZOZH	28	30	5	4	4	2	2	1	2	2	4	1	6	6	2	2	3	4	3	4	2	5	14	NA	1	2	5	4	4	3	2	4	4	2	2	3	3	2	NA	5	5	4	2	NA	NA	NA	NA	5	4
R_6h98VzfZ8N7C1rz	18	40	1	2	3	3	3	1	3	3	6	3	1	5	6	3	1	NA	NA	NA	NA	NA	NA	20000	1	1	2	5	NA	5	1	2	2	4	2	2	2	1	1	2	2	NA	1	4	4	4	2	2	3
R_6nStwLHmzpkZGQp	15	1	50	3	2	2	2	4	4	2	6	4	5	6	4	3	2	5	5	4	4	4	14	500000	3	3	10	4	3	2	4	5	4	3	3	4	3	3	3	4	2	5	2	NA	NA	NA	NA	5	3
R_6x8d5r5sz3ID2ut	20	NA	5	5	2	2	2	4	3	2	6	4	3	3	5	2	2	5	NA	2	4	5	14	1250000	3	3	18	4	3	4	2	4	5	3	2	2	2	2	1	4	4	4	2	NA	NA	NA	NA	5	4
R_8dcbB3PyfYn5Pcl	27	40	NA	NA	NA	NA	NA	NA	NA	NA	NA	NA	NA	NA	NA	NA	NA	NA	NA	NA	NA	NA	NA	NA	NA	NA	NA	NA	NA	NA	NA	NA	NA	NA	NA	NA	NA	NA	NA	NA	NA	NA	NA	NA	NA	NA	NA	NA	NA
R_9KqS4g7QNg1lqCd	32	135	5	5	4	2	4	4	2	2	6	6	6	6	6	6	3	4	2	3	3	4	5	750000	2	3	3	5	3	5	1	4	5	4	1	1	2	1	1	4	2	3	2	NA	NA	NA	NA	5	4
R_9XGg9QxhRlZ151n	20	50	60	4	4	2	2	3	4	3	6	5	6	6	6	2	3	5	5	5	4	5	4	840000	2	2	5	5	4	4	2	4	4	3	3	1	2	3	4	3	2	3	1	4	3	5	5	5	3
R_CdXVPgOc3dSlYeB	NA	NA	NA	NA	NA	NA	NA	NA	NA	NA	NA	NA	NA	NA	NA	NA	NA	NA	NA	NA	NA	NA	NA	NA	NA	NA	NA	NA	NA	NA	NA	NA	NA	NA	NA	NA	NA	NA	NA	NA	NA	NA	NA	NA	NA	NA	NA	NA	NA
R_pFbTMFUQ9pQdxQZ	15	3	NA	NA	NA	NA	NA	NA	NA	NA	NA	NA	NA	NA	NA	NA	NA	NA	NA	NA	NA	NA	NA	NA	NA	NA	NA	NA	NA	NA	NA	NA	NA	NA	NA	NA	NA	NA	NA	NA	NA	NA	NA	NA	NA	NA	NA	NA	NA
R_R1XlaKyW3pQlYOd	16	3	40	3	4	2	3	3	3	2	6	5	6	6	2	1	3	5	4	4	4	4	6	600000	3	3	1	5	5	5	2	3	3	4	4	3	2	1	3	5	5	5	2	NA	NA	NA	NA	5	4
R_rje6091zbKPXUvn	21	150	NA	NA	NA	NA	NA	NA	NA	NA	NA	NA	NA	NA	NA	NA	NA	NA	NA	NA	NA	NA	NA	NA	NA	NA	NA	NA	NA	NA	NA	NA	NA	NA	NA	NA	NA	NA	NA	NA	NA	NA	NA	NA	NA	NA	NA	NA	NA
R_RJpR7A6Z4gBSEvf	15	20	5	10	3	2	4	2	5	2	6	5	5	6	6	2	1	NA	NA	NA	NA	NA	5	500000	3	3	5	5	5	5	1	4	2	4	1	2	2	4	4	2	2	3	1	4	2	4	4	2	3
R_Rlh3eb1FF5btvAR	12	25	75	25	5	3	3	4	2	2	6	6	6	6	6	1	2	4	4	3	3	4	2	1400000	3	2	2	5	3	5	1	5	5	4	NA	1	2	2	1	5	2	3	1	5	5	5	5	5	2
R_sRKkHzgfuivxeed	20	22	100	50	4	2	4	4	5	4	6	4	6	5	5	5	2	3	4	2	2	4	3	120000	2	2	3	4	4	3	2	5	5	1	1	2	2	2	2	5	5	4	1	5	5	4	5	5	3
R_ugkGavN6kkKHN29	15	1	33	2	3	2	2	3	4	4	6	4	2	4	2	2	3	5	5	4	3	5	NA	NA	1	2	2	NA	NA	NA	NA	4	5	4	3	3	2	NA	NA	5	5	3	2	NA	NA	NA	NA	4	4
R_UQM8OTePEJXQ29H	18	150	NA	NA	NA	NA	NA	NA	NA	NA	NA	NA	NA	NA	NA	NA	NA	NA	NA	NA	NA	NA	NA	NA	NA	NA	NA	NA	NA	NA	NA	NA	NA	NA	NA	NA	NA	NA	NA	NA	NA	NA	NA	NA	NA	NA	NA	NA	NA
R_vvIyHaXnymYhUB3	45	2	50	12	2	1	4	1	4	1	6	1	6	5	1	1	3	5	3	3	3	4	NA	NA	2	2	10	4	4	4	2	3	1	4	4	1	1	4	4	5	5	4	2	NA	NA	NA	NA	4	4
R_W1K3yArrnniAWoV	25	11	80	NA	2	1	1	3	4	4	6	4	4	4	6	1	4	4	3	4	3	3	NA	200000	3	2	7	5	5	5	1	5	5	3	3	2	2	4	4	3	3	3	2	NA	NA	NA	NA	5	2
R_XSq0YjUsHBsskVP	5	50	100	35	2	2	4	3	4	4	6	2	6	6	6	1	1	NA	NA	NA	NA	NA	NA	NA	NA	NA	NA	NA	NA	NA	NA	NA	NA	NA	NA	NA	NA	NA	NA	NA	NA	NA	NA	NA	NA	NA	NA	NA	3
R_yK2ivjx19oQvCUx	40	8	90	15	2	2	2	3	4	5	6	5	6	6	6	4	4	5	5	4	4	5	11	800000	3	3	5	4	4	2	3	4	4	4	2	2	2	2	3	5	5	4	2	NA	NA	NA	NA	5	4
R_ZlWFoQsH0BgaPJf	57	20	90	25	2	1	2	4	6	6	6	6	6	5	6	3	4	4	3	3	3	3	5	850000	3	3	5	5	5	5	1	5	4	2	2	1	1	1	4	5	4	4	2	NA	NA	NA	NA	5	6

[truncated: 1 more columns]

## Sheet: Respondent Description
response_id	field_civeng	field_constr	field_enveng	field_ecolsc	field_forandcons	field_envsc	field_wildbio	field_botany	field_h2oqual	field_rivmorph	field_other1	field_other2	field_other3	pers_yr_firstrestproj	co_hq_zip	co_hq_fs_reg	yrs_w_co	pes_forest	pes_wetlands	pes_fwaqua	pes_marine	pes_coastal	pes_arid	pes_grass	pes_alpine	pes_urban	pes_other1	pes_other2	proj_orig_fed	proj_orig_state	proj_orig_city	proj_prog_ngo	proj_orig_business	proj_orig_citizen	proj_orig_other1	proj_orig_other2
ResponseId	Civil Engineer	Construction	Env. Engineer	Ecol Scie	Forestry	Env. Scie	Wildlife Bio	Botany	Water Qual	River design	Other	other	Other	First Year	Zip	FS_Region	Yrs Current employer	Project Ecosystem Forest	Wetlands	Fresh water	Marine	Coastal	Arid Lands	Grasslands	Alpine Tundra	Urban	Other	Other	Fed gvt	state gvt	city/muni	NGO	private bus	private person	other	other
R_08tThcj9K1zgBpv	0	0	0	1	0	1	0	1	0	0	0	0	0	2008	59715	1	6	0	1	0	0	0	0	0	0	0	0	0	0	0	0	0	1	0	0	0
R_0DGJwyHX5Dy1wVb	0	0	0	1	1	0	0	1	0	0	1	0	0	2008	98362	6	2	1	0	0	0	0	0	0	0	1	0	0	0	0	0	0	0	1	0	0
R_0NkdC6HrGxotbjj	0	0	0	0	1	0	0	1	0	0	1	0	0	1996	48875	9	NA	0	0	0	0	0	0	1	0	0	0	0	0	0	0	0	0	1	0	0
R_10AB9hlT21AZDiM	0	0	0	1	0	1	0	1	0	0	0	0	0	2008	81505	1	9	0	0	0	0	0	0	0	0	0	0	0	0	0	0	0	0	0	0	0
R_10NsM1KkecmE22D	0	0	0	1	1	1	0	1	0	0	0	0	0	2006	47404	9	9	0	0	0	0	0	0	0	0	0	0	0	0	0	0	0	0	0	0	0
R_10rxuP1LqSLKkj8	0	0	0	0	1	0	0	0	0	0	1	1	0	2006	21211	9	7	0	1	1	0	0	0	0	0	0	0	0	0	0	1	0	0	0	1	0
R_11dYrhgAdDFyYfn	0	0	0	1	0	1	0	0	1	0	0	0	0	2009	68017	1	9	1	0	0	0	0	1	1	0	0	1	0	0	0	0	0	0	0	1	0
R_1CmwglAY2mjgcjl	0	0	0	1	0	0	1	0	0	1	0	0	0	1991	48033	9	1	0	0	1	0	0	0	0	0	1	0	0	0	0	0	0	1	0	0	0
R_1d4tXbuCVY8KOzA	0	0	0	0	0	0	0	1	0	0	0	0	0	1999	98027	6	18	0	0	0	0	0	0	0	0	0	0	0	0	0	0	0	0	0	0	0
R_1eFdtIR8kvN58m5	0	0	0	1	0	1	0	0	1	0	0	0	0	1992	10018	9	25	0	0	0	0	1	0	0	0	0	0	0	0	0	1	0	0	0	0	0
R_1eQahueYSXfoiYe	1	1	0	1	0	1	0	1	1	1	0	0	0	1981	1608	9	4	1	1	1	0	0	0	0	0	0	0	0	0	0	0	0	0	0	1	0
R_1FOKK1J56fTJIKy	0	1	0	0	0	1	0	0	0	0	0	0	0	1978	80516	1	34	0	0	0	0	0	1	1	0	0	0	0	0	0	1	0	0	0	0	0
R_1Kf2s54a52uhWi6	0	0	0	0	1	1	0	0	0	0	0	0	0	1997	59802	1	20	0	0	0	0	0	0	0	0	0	0	0	0	0	0	0	0	0	0	0
R_1mmcHKaslNnZjkE	0	0	0	0	0	0	0	1	0	1	1	0	0	1997	44240	9	6	0	0	0	0	0	0	0	0	1	0	0	0	0	1	0	0	0	0	0
R_1mxA70OiIu8f72J	0	0	0	1	0	1	0	1	0	0	1	0	0	2015	21029	9	11	1	1	1	0	0	0	0	0	0	0	0	0	1	0	0	0	0	0	0
R_1n6DuS5lu9PrsZ2	0	0	0	0	0	0	0	1	0	0	1	0	0	2009	98837	6	10	0	0	0	0	0	1	0	0	0	0	0	1	0	0	0	0	0	0	0
R_1o73oV4LZM9y0ke	1	0	1	0	0	0	0	0	1	0	0	0	0	2015	94582	3	3	0	0	0	0	0	0	0	0	0	0	0	0	0	0	0	0	0	0	0
R_1oGwlQEBYbVRq6N	0	0	0	1	0	0	1	1	1	0	1	1	0	2006	33404	8	2	0	0	0	0	0	0	0	0	0	0	0	0	0	0	0	0	0	0	0
R_1OK9gXeDad1foWS	0	0	0	1	0	0	1	1	0	0	0	0	0	1987	97814	6	20	0	1	0	0	0	0	0	0	0	0	0	0	0	0	0	1	0	0	0
R_1oos8nX7wKmvF2V	1	1	0	0	0	0	0	0	0	0	1	0	0	2000	52761	1	23	0	0	1	0	0	0	0	0	0	1	0	0	1	0	0	0	0	0	0
R_1P5KtHrDOeEMhmc	0	0	0	0	1	0	0	1	1	0	0	0	0	2000	5650	9	NA	0	0	0	0	0	0	0	0	0	0	0	0	0	0	0	0	0	0	0
R_1pyBoj4T65EMgug	0	0	0	1	0	1	0	0	0	1	0	0	0	2006	48033	9	3	0	0	0	0	0	0	0	0	1	0	0	0	0	1	0	0	0	0	0
R_1pzjhIUIs0ahbVZ	0	1	0	1	0	1	0	0	0	0	0	0	0	2001	20703	9	20	0	0	0	0	0	0	0	0	0	0	0	0	0	0	0	0	0	0	0
R_1QF42MzjNKXUI6y	0	0	0	1	0	0	0	1	1	0	0	0	0	1998	98199	6	4	1	1	0	0	0	0	0	0	0	0	0	1	1	1	0	0	0	0	0
R_1rHy8kPRAvWRqAb	0	0	0	1	0	0	1	1	0	0	0	0	0	2008	59718	1	7	0	0	0	0	0	0	0	0	0	0	0	0	0	0	0	0	0	0	0
R_21FmNYjJ9IRlQiy	0	0	0	0	0	0	0	1	0	0	1	1	0	2009	60531	9	8	0	1	0	0	0	0	1	0	0	0	0	0	0	1	0	0	0	0	0
R_22POVmKXFFzJjGt	0	0	0	1	0	0	0	1	0	0	1	0	0	1979	95037	3	28	1	0	0	0	0	0	0	0	1	0	0	0	0	0	1	1	0	0	0
R_22VA1lDDrLkyf	0	1	0	1	1	1	1	1	1	0	1	0	0	2008	98284	6	9	0	1	0	0	0	0	0	0	0	1	0	0	0	0	0	1	1	0	0
R_25Hs25kvCTPdJxg	0	0	0	1	0	0	1	1	0	0	0	0	0	2009	44240	9	3	0	1	0	0	0	0	0	0	0	1	0	0	0	0	0	0	0	1	0
R_25SWQcVq2OE1wce	0	0	0	0	1	0	0	1	0	0	0	0	0	2011	78610	8	7	0	0	0	0	0	0	0	0	1	1	0	0	1	0	0	0	0	0	0
R_269Irye4nhS5B6J	0	0	0	1	1	1	0	0	0	0	0	0	0	2015	2653	9	2	0	0	0	0	0	0	0	0	0	0	0	0	0	0	0	0	0	0	0
R_26lEQnYYgnimqLD	0	0	0	0	0	1	0	0	0	0	1	0	0	2002	7403	9	4	0	0	0	0	0	0	0	0	0	0	0	0	0	0	0	0	0	0	0
R_2BzmnwZZpNwwkLu	0	0	0	1	0	0	0	1	0	0	1	0	0	2002	85716	3	10	0	0	0	0	0	1	0	0	1	1	0	0	1	0	0	0	0	0	0
R_2CPtZguqRtyDfP8	0	0	0	1	0	0	0	1	0	0	1	0	0	1995	7735	9	2	0	1	0	0	1	0	0	0	0	0	0	0	0	1	0	0	0	0	0
R_2fjTNTu7JjtxGZk	0	0	0	1	1	0	0	1	0	0	0	0	0	1985	44240	9	5	0	1	0	0	1	0	0	0	0	0	0	1	0	0	0	1	0	0	0
R_2QoG9q9GD4cqGVc	0	0	0	1	0	0	1	1	0	0	0	0	0	NA	NA	NA	NA	0	0	0	0	0	0	0	0	0	0	0	0	0	0	0	0	0	0	0
R_2QYj1OjjQyTPNP9	0	0	0	1	0	1	0	1	0	0	0	0	0	1996	980103	6	7	0	1	0	0	0	0	0	0	0	0	0	0	0	0	0	1	0	0	0
R_2R1BSk9lyZvRPYS	0	0	0	1	0	1	0	1	0	0	0	0	0	2016	48324	9	1	1	1	1	0	0	0	0	0	0	0	0	1	0	0	0	0	0	0	0
R_2rorMOTy83QMExb	0	1	0	1	0	0	0	0	0	1	0	0	0	1990	21050	9	19	0	1	1	1	1	0	0	0	0	0	0	0	1	0	0	0	0	0	0
R_2sQPbGhNy06kx9U	0	1	0	0	0	1	0	0	0	1	0	0	0	1999	21084	9	13	0	0	1	0	0	0	0	0	0	1	0	1	0	1	0	0	0	0	0
R_2uD7UBSnukoisTS	0	0	0	1	1	1	0	1	0	0	0	0	0	NA	98030	6	2	0	0	0	0	0	0	0	0	0	0	0	0	0	0	0	0	0	0	0
R_2uIgVGzeociPS44	0	0	0	1	0	0	0	1	0	0	0	0	0	1989	59840	1	5	1	0	0	0	0	0	0	0	0	0	0	0	0	0	0	1	1	0	0
R_2VBZgnI7f1OawV1	0	0	0	1	0	0	0	1	0	0	0	0	0	2001	80202	1	3	0	0	0	0	0	0	0	0	0	0	0	0	0	0	0	0	0	0	0
R_2vcfgxyIggHOfMW	0	0	0	0	0	1	0	0	0	0	0	0	0	1990	23454	8	8	1	0	0	0	1	0	0	0	0	0	0	1	1	1	0	0	1	0	0
R_2X1AidVaT0K8bND	0	0	0	0	0	0	0	1	0	0	1	1	0	1995	16335	9	22	0	0	0	0	0	0	1	0	0	0	0	0	0	0	0	0	1	0	0
R_2zUWnWxnxpyihHm	0	0	1	1	1	1	1	1	1	0	0	0	0	1979	6824	9	35	1	1	0	0	0	0	0	0	0	0	0	0	0	1	0	1	0	0	0
R_2zwfuSfNsvVCffL	0	0	0	1	1	0	0	1	0	0	0	0	0	1992	19086	9	17	1	0	0	0	0	0	1	0	0	0	0	0	0	0	1	0	0	0	0
R_2zwlCdeZc9AKMno	0	0	0	0	0	0	0	0	0	0	1	0	0	2004	99645	8	1	0	0	0	0	0	0	0	1	0	1	0	1	1	0	0	0	0	1	1
R_30dTBciHEQ4ho6L	0	0	0	1	0	0	0	1	0	0	1	0	0	1992	19083	9	17	0	0	0	0	0	0	0	0	1	1	0	1	0	0	1	0	0	1	0
R_3EMPSdVsGLtcxys	0	0	0	1	0	0	1	1	0	0	0	0	0	1987	70801	8	6	1	1	1	0	1	0	0	0	0	0	0	0	0	0	0	1	0	0	0
R_3Es3HxdMoPBRj3H	0	1	0	1	1	0	0	1	0	0	0	0	0	1993	98856	6	25	0	0	0	0	0	0	0	0	0	0	0	0	0	0	0	0	0	0	0
R_3F23T7M48XD0m	1	0	1	0	0	1	0	0	0	0	0	0	0	1988	97019	6	1	0	1	0	0	0	0	1	0	0	0	0	0	0	0	0	1	1	1	0
R_3g270vzofhs0e69	0	0	0	1	1	0	0	0	1	0	0	0	0	2015	43081	9	1	0	1	0	0	0	0	1	0	0	0	0	0	0	1	0	0	0	0	0
R_3G2QKugANnrNijU	0	0	0	1	0	1	0	0	1	0	0	0	0	2013	92110	3	4	0	1	1	0	0	0	0	0	0	0	0	0	0	0	0	0	1	0	0
R_3HA03pcC9WG0bmL	0	0	0	0	0	0	0	0	0	0	1	1	0	2015	98199	6	1	0	0	0	0	0	0	0	0	0	0	0	0	0	0	0	0	0	0	0
R_3HH8lqWRyzTaR3i	1	0	1	0	0	0	0	0	0	0	1	0	0	1995	94108	3	22	0	1	0	0	1	0	0	0	1	0	0	0	0	1	0	0	0	0	0
R_3hmyROPZAVHI4nL	0	0	0	1	1	0	1	1	0	0	0	0	0	1998	70767	8	7	1	0	0	0	1	0	0	0	0	0	0	0	0	0	0	1	0	0	0
R_3iBTIOzk9MaWhUF	0	0	0	0	0	0	0	0	0	0	1	0	0	NA	NA	NA	6	0	0	0	0	1	0	0	0	0	0	0	0	0	0	0	1	1	0	0
R_3im3vDA0A3PQrE3	0	0	0	1	1	0	0	1	0	0	0	0	0	2009	53718	9	6	1	0	0	0	0	0	0	0	0	1	0	0	0	0	0	0	1	0	0
R_3k4XBflliBbccqz	0	0	0	1	0	0	0	0	0	0	0	0	0	1997	10036	9	9	0	1	0	0	0	0	0	0	1	0	0	0	0	1	0	0	0	0	0
R_3lLnheZo4yo2nzE	0	0	0	0	0	0	0	0	0	0	1	0	0	NA	NA	NA	NA	0	0	0	0	0	0	0	0	0	0	0	0	0	0	0	0	0	0	0
R_3n1MwbUgiaRfJ1R	0	0	0	1	0	1	0	1	0	0	0	0	0	NA	NA	NA	NA	0	0	0	0	0	0	0	0	0	0	0	0	0	0	0	0	0	0	0
R_3OlF02x3Syx7wkd	0	0	0	1	1	0	0	0	1	0	0	0	0	1998	27312	8	2	0	0	0	0	0	0	0	0	1	0	0	0	0	1	0	0	0	0	0
R_3oMBVl14uWx5DTF	1	0	0	0	0	0	0	0	0	0	1	0	0	1990	80129	1	5	0	0	0	0	0	0	0	0	0	0	0	0	0	0	0	0	0	0	0
R_3qalSUGT6J2Wiw3	0	1	0	1	0	0	0	1	0	0	0	0	0	2000	95060	3	10	1	1	0	0	0	0	0	0	0	0	0	0	0	0	0	0	0	1	0
R_3qP9nuTGPy3DoqY	0	0	0	0	0	1	0	0	0	0	1	1	0	2002	7403	9	4	0	0	1	1	1	0	0	0	1	0	0	0	0	0	0	1	0	0	0
R_3qs48W8s51Xf5Dm	0	0	0	1	0	0	0	1	0	0	1	0	0	1976	98837	6	22	0	0	0	0	0	0	1	0	0	0	0	0	0	0	0	0	1	0	0
R_3Rke9eEX5mSMCIm	0	0	0	1	0	1	0	1	0	0	0	0	0	2007	5408	9	10	0	1	0	0	0	0	0	0	0	0	0	0	0	0	0	0	1	0	0
R_4NQxyktHf4zkaZj	0	0	0	1	1	0	0	1	0	0	0	0	0	2012	83422	3	2	0	1	1	0	0	0	0	0	0	0	0	0	1	0	1	0	0	0	0
R_5btWMsZr9xeZOZH	0	0	0	1	0	1	0	1	0	0	0	0	0	1990	99709	10	28	0	1	0	0	0	0	0	1	0	0	0	0	0	0	0	1	0	0	0
R_6h98VzfZ8N7C1rz	0	0	0	0	0	0	1	1	0	0	0	0	0	1998	95814	3	6	0	1	0	0	0	0	0	0	0	0	0	0	0	0	0	0	0	1	0
R_6nStwLHmzpkZGQp	0	0	0	1	1	0	1	0	0	0	0	0	0	2008	13760	9	5	0	1	1	0	1	0	0	0	0	0	0	0	0	0	0	1	0	0	0
R_6x8d5r5sz3ID2ut	0	0	0	1	0	0	1	1	0	0	0	0	0	1997	80112	1	18	0	1	0	0	0	0	0	0	1	0	0	0	0	1	0	0	0	0	0
R_8dcbB3PyfYn5Pcl	0	0	0	0	1	0	0	1	0	0	0	0	0	1990	8022	9	34	0	0	0	0	0	0	0	0	0	0	0	0	0	0	0	0	0	0	0
R_9KqS4g7QNg1lqCd	0	0	0	1	0	0	0	1	0	1	0	0	0	1985	21031	9	7	0	0	0	0	0	0	1	0	0	1	0	1	1	0	0	0	0	0	0
R_9XGg9QxhRlZ151n	0	0	0	1	0	1	0	0	0	0	1	0	0	1997	7928	9	10	0	1	0	0	1	0	0	0	0	0	0	1	1	0	0	0	0	0	0
R_CdXVPgOc3dSlYeB	0	0	0	0	1	0	0	1	0	0	0	0	0	NA	NA	NA	NA	0	0	0	0	0	0	0	0	0	0	0	0	0	0	0	0	0	0	0
R_pFbTMFUQ9pQdxQZ	0	0	0	0	0	0	0	0	0	0	1	0	0	2014	8550	9	15	0	0	0	0	0	0	0	0	0	0	0	0	0	0	0	0	0	0	0
R_R1XlaKyW3pQlYOd	0	0	0	0	0	0	0	1	0	0	0	0	0	2009	59714	1	16	0	0	0	0	0	1	1	0	0	0	0	1	0	0	0	0	0	0	0
R_rje6091zbKPXUvn	0	0	0	1	1	0	0	1	0	0	0	0	0	1996	90067	3	19	0	0	0	0	0	0	0	0	0	0	0	0	0	0	0	0	0	0	0
R_RJpR7A6Z4gBSEvf	0	0	0	1	0	0	0	1	1	0	0	0	0	2005	44240	9	15	0	1	1	0	0	0	0	0	0	0	1	0	0	0	0	0	0	1	0
R_Rlh3eb1FF5btvAR	0	1	0	1	1	0	0	0	0	0	0	0	0	2005	20842	9	12	1	0	0	0	0	0	0	0	1	0	0	0	1	0	0	0	0	0	0
R_sRKkHzgfuivxeed	0	0	0	0	1	0	0	1	1	0	0	0	0	2001	55406	9	5	1	0	0	0	0	0	1	0	0	0	0	0	1	0	1	0	0	0	0
R_ugkGavN6kkKHN29	0	0	0	1	0	1	0	1	0	0	0	0	0	1987	81507	1	13	0	0	0	0	0	0	0	0	0	1	1	1	1	0	0	0	0	1	0
R_UQM8OTePEJXQ29H	0	0	0	1	0	0	0	1	0	0	0	0	0	1999	NA	NA	12	0	0	0	0	0	0	0	0	0	0	0	0	0	0	0	0	0	0	0
R_vvIyHaXnymYhUB3	0	0	0	1	0	1	0	1	0	0	0	0	0	1972	32303	8	14	1	1	0	0	0	0	0	0	0	0	0	0	0	0	0	1	0	0	0
R_W1K3yArrnniAWoV	0	0	0	1	0	0	0	1	1	0	0	0	0	1999	53572	9	11	1	0	0	0	0	0	1	0	0	0	0	0	1	1	1	0	1	0	0
R_XSq0YjUsHBsskVP	0	0	0	1	0	1	0	1	0	0	0	0	0	2012	55371	9	4	0	0	0	0	0	0	0	0	0	0	0	0	0	0	0	0	0	0	0
R_yK2ivjx19oQvCUx	0	0	0	0	0	0	0	0	0	0	1	1	1	1977	59802	1	19	0	0	0	0	0	0	1	0	0	1	0	0	1	0	0	0	0	0	0
R_ZlWFoQsH0BgaPJf	0	1	0	1	0	1	0	0	0	0	0	0	0	NA	8510	9	42	1	1	0	0	0	0	0	0	0	0	0	0	0	0	0	1	0	0	0
